# Supplementary material for: Integrated microenvironment‐associated genomic profiles identify LRRC15 mediating recurrent glioblastoma‐associated macrophages infiltration
Source: J Cell Mol Med. 2021 May 7;25(12):5534–46. doi: 10.1111/jcmm.16563 (PMC8184692; doi:10.1111/jcmm.16563)
Supplement: Supplementary file 2 — Table S1 [file JCMM-25-5534-s001.xlsx]

## Sheet: Sheet1
Gene	Regulation
A2M	up
A3GALT2	up
ABCA13	up
ABCA6	up
ABCC3	up
ABI3	up
ABI3BP	up
AC002480.5	up
AC005037.3	up
AC005083.1	up
AC005682.5	up
AC006126.4	up
AC006129.1	up
AC006129.2	up
AC006129.4	up
AC006132.1	up
AC007036.6	up
AC007879.7	up
AC008060.7	up
AC008964.1	up
AC010441.1	up
AC010729.2	up
AC011294.3	up
AC011515.2	up
AC011558.5	up
AC011899.9	up
AC015936.3	up
AC016999.2	up
AC017002.1	up
AC017076.5	up
AC018816.3	up
AC021016.6	up
AC024940.1	up
AC026310.1	up
AC034243.1	up
AC078883.3	up
AC090587.5	up
AC092653.5	up
AC093609.1	up
AC096579.7	up
AC104654.2	up
AC108676.1	up
AC109826.1	up
AC135983.2	up
AC145676.2	up
AC147651.4	up
ACAP1	up
ACMSD	up
ACP5	up
ACPP	up
ACSL1	up
ACSM3	up
ACTA2	up
ACTA2-AS1	up
ACTBP7	up
ACTG2	up
ACTL10	up
ACTN1	up
ADAM12	up
ADAM28	up
ADAM32	up
ADAMDEC1	up
ADAMTS1	up
ADAMTS14	up
ADAMTS18	up
ADAMTS4	up
ADAMTS9-AS2	up
ADAMTSL4	up
ADAP2	up
ADIG	up
ADM	up
ADM2	up
ADORA3	up
ADPGK-AS1	up
ADPRH	up
ADRA2B	up
AEBP1	up
AFP	up
AGAP2-AS1	up
AGRP	up
AGXT	up
AHR	up
AIF1	up
AIM1	up
AIM1L	up
AKR1B10	up
AKR1B15	up
AL009178.1	up
AL163953.3	up
AL354993.1	up
ALAS2	up
ALDH1A3	up
ALDH3A1	up
ALDH3B1	up
ALOX15B	up
ALOX5	up
ALOX5AP	up
ALPK1	up
ALPK3	up
ALX4	up
AMBP	up
AMICA1	up
AMIGO2	up
AMPD3	up
ANG	up
ANGPTL4	up
ANKK1	up
ANKRD1	up
ANKRD22	up
ANKUB1	up
ANO9	up
ANPEP	up
ANTXR2	up
ANTXRL	up
ANXA1	up
ANXA13	up
ANXA2	up
ANXA2P2	up
AOAH	up
AOC1	up
AOX1	up
AP000330.8	up
AP000476.1	up
AP000692.10	up
AP000695.6	up
AP000783.1	up
AP001007.1	up
AP001055.6	up
AP001189.4	up
APBB1IP	up
APCDD1L	up
APCDD1L-AS1	up
APLN	up
APLNR	up
APOBEC3A	up
APOBEC3C	up
APOBEC3D	up
APOBEC3F	up
APOBEC3G	up
APOBEC3H	up
APOBR	up
APOC1	up
APOC2	up
APOC4	up
APOC4-APOC2	up
APOL1	up
APOL4	up
APOL6	up
AQP9	up
ARHGAP15	up
ARHGAP18	up
ARHGAP25	up
ARHGAP30	up
ARHGAP4	up
ARHGAP8	up
ARHGAP9	up
ARHGDIB	up
ARHGEF34P	up
ARHGEF35	up
ARHGEF5	up
ARL11	up
ARMC3	up
ARPC1B	up
ARRDC5	up
ARSI	up
ARSJ	up
ASCL2	up
ASGR2	up
ASPN	up
ATAD3C	up
ATF3	up
ATP2A3	up
ATP8B4	up
B2M	up
B3GNT5	up
B3GNT7	up
B3GNT8	up
B4GALT1	up
BACE2	up
BARX2	up
BATF	up
BATF2	up
BCL2A1	up
BCL3	up
BDKRB1	up
BDKRB2	up
BGN	up
BHLHE41	up
BIN2	up
BIRC3	up
BIRC7	up
BLNK	up
BNC2	up
BPIFB4	up
BST1	up
BST2	up
BTBD19	up
BTK	up
BTLA	up
C10orf10	up
C10orf105	up
C10orf11	up
C10orf128	up
C10orf55	up
C10orf67	up
C11orf21	up
C11orf35	up
C11orf63	up
C11orf88	up
C11orf89	up
C11orf91	up
C14orf182	up
C15orf26	up
C15orf48	up
C15orf56	up
C16orf54	up
C16orf89	up
C16orf98	up
C17orf64	up
C19orf59	up
C1QA	up
C1QB	up
C1QC	up
C1R	up
C1RL	up
C1RL-AS1	up
C1S	up
C1orf110	up
C1orf127	up
C1orf158	up
C1orf162	up
C1orf200	up
C1orf87	up
C2	up
C20orf197	up
C20orf26	up
C21orf62	up
C21orf88	up
C22orf15	up
C2orf40	up
C2orf62	up
C3	up
C3AR1	up
C3orf52	up
C4A	up
C4B	up
C4BPB	up
C4orf6	up
C5AR1	up
C5AR2	up
C5orf49	up
C6	up
C6orf132	up
C6orf141	up
C7	up
C8orf22	up
C8orf4	up
C9orf47	up
C9orf66	up
CA1	up
CA12	up
CA9	up
CABP4	up
CACNA2D4	up
CAPG	up
CAPN12	up
CAPN3	up
CAPNS2	up
CAPS	up
CARD11	up
CARD16	up
CARD6	up
CASP1	up
CASP4	up
CASP5	up
CASP8	up
CASS4	up
CATSPER1	up
CAV1	up
CCDC109B	up
CCDC129	up
CCDC135	up
CCDC152	up
CCDC153	up
CCDC19	up
CCIN	up
CCL14	up
CCL17	up
CCL18	up
CCL2	up
CCL20	up
CCL21	up
CCL26	up
CCL27	up
CCL3	up
CCL3L1	up
CCL3L3	up
CCL4	up
CCL4L1	up
CCL4L2	up
CCL5	up
CCL8	up
CCR1	up
CCR2	up
CCR5	up
CCR7	up
CCRL2	up
CD109	up
CD14	up
CD163	up
CD180	up
CD19	up
CD1C	up
CD1E	up
CD2	up
CD200R1	up
CD209	up
CD247	up
CD248	up
CD27	up
CD274	up
CD28	up
CD300A	up
CD300C	up
CD300E	up
CD300LB	up
CD300LF	up
CD302	up
CD33	up
CD36	up
CD37	up
CD3D	up
CD3E	up
CD3G	up
CD4	up
CD40	up
CD44	up
CD48	up
CD5	up
CD52	up
CD53	up
CD58	up
CD5L	up
CD6	up
CD68	up
CD69	up
CD7	up
CD72	up
CD74	up
CD79A	up
CD79B	up
CD80	up
CD84	up
CD86	up
CD8A	up
CD8B	up
CD93	up
CD96	up
CD99	up
CD99P1	up
CDC42EP5	up
CDCP1	up
CDHR4	up
CDK15	up
CDKN2A	up
CDKN2B	up
CEACAM1	up
CEACAM21	up
CEACAM4	up
CEBPA	up
CEBPB	up
CEBPD	up
CEBPE	up
CECR1	up
CELSR1	up
CES1	up
CFD	up
CFH	up
CFI	up
CFLAR-AS1	up
CH25H	up
CHI3L1	up
CHI3L2	up
CHMP4BP1	up
CHRDL2	up
CHRNA1	up
CHRNA6	up
CHRNA9	up
CHST13	up
CHST2	up
CHST4	up
CHST6	up
CIDEB	up
CIITA	up
CISH	up
CLCF1	up
CLDN1	up
CLDN11	up
CLDN14	up
CLDN23	up
CLDN7	up
CLEC10A	up
CLEC12A	up
CLEC17A	up
CLEC18C	up
CLEC2B	up
CLEC4E	up
CLEC5A	up
CLEC7A	up
CLECL1	up
CLIC1	up
CLIC3	up
CLIC6	up
CLU	up
CMKLR1	up
CMTM7	up
CNDP1	up
CNN1	up
CNN2	up
CNTF	up
CNTNAP3B	up
COL10A1	up
COL12A1	up
COL14A1	up
COL15A1	up
COL18A1	up
COL1A1	up
COL1A2	up
COL3A1	up
COL4A1	up
COL4A2	up
COL4A6	up
COL5A1	up
COL5A2	up
COL6A1	up
COL6A2	up
COL6A3	up
COL8A1	up
COL8A2	up
COLEC12	up
COMP	up
COPZ2	up
COX4I2	up
CP	up
CPA1	up
CPA4	up
CPA6	up
CPM	up
CPPED1	up
CPQ	up
CPVL	up
CPXM2	up
CPZ	up
CR1	up
CRB2	up
CREG1	up
CRISPLD2	up
CRYBB1	up
CSF1	up
CSF1R	up
CSF2RA	up
CSF2RB	up
CSF3	up
CSF3R	up
CST1	up
CST6	up
CST7	up
CSTA	up
CTA-384D8.34	up
CTA-384D8.35	up
CTA-85E5.10	up
CTAGE4	up
CTB-114C7.3	up
CTB-61M7.2	up
CTB-83J4.2	up
CTBS	up
CTC-1337H24.1	up
CTC-250I14.6	up
CTC-297N7.5	up
CTC-297N7.9	up
CTC-378H22.1	up
CTC-378H22.2	up
CTC-425F1.4	up
CTC-548K16.1	up
CTD-2006K23.1	up
CTD-2035E11.4	up
CTD-2127H9.1	up
CTD-2171N6.1	up
CTD-2249K22.1	up
CTD-2306M10.1	up
CTD-2337J16.1	up
CTD-2342N23.3	up
CTD-2353F22.1	up
CTD-2369P2.8	up
CTD-2521M24.4	up
CTD-2521M24.5	up
CTD-2521M24.9	up
CTD-2540B15.7	up
CTD-2587H19.1	up
CTD-2619J13.8	up
CTD-3094K11.1	up
CTD-3187F8.14	up
CTF1	up
CTLA4	up
CTRB2	up
CTSB	up
CTSC	up
CTSD	up
CTSL	up
CTSS	up
CTSW	up
CTSZ	up
CXCL1	up
CXCL10	up
CXCL12	up
CXCL14	up
CXCL16	up
CXCL2	up
CXCL3	up
CXCL5	up
CXCL6	up
CXCL9	up
CXCR1	up
CXCR2	up
CXCR3	up
CXCR4	up
CXCR6	up
CXorf21	up
CXorf65	up
CYBA	up
CYBB	up
CYP19A1	up
CYP1B1	up
CYP27A1	up
CYP2S1	up
CYP4F22	up
CYP4F3	up
CYR61	up
CYTH4	up
CYTIP	up
DAB2	up
DAPP1	up
DAW1	up
DCDC2	up
DCN	up
DCSTAMP	up
DDIT4L	up
DDR2	up
DEF6	up
DENND1C	up
DENND2D	up
DERL3	up
DES	up
DHH	up
DIRAS3	up
DKFZP779L1853	up
DKK1	up
DLEC1	up
DLG1-AS1	up
DMRTA1	up
DMRTA2	up
DNAH11	up
DNAH17-AS1	up
DNAJC5B	up
DNASE2B	up
DNM1P46	up
DOCK2	up
DOCK5	up
DOCK8	up
DOK2	up
DOK3	up
DPEP2	up
DPEP3	up
DPP4	up
DPPA4	up
DPRXP4	up
DPYD	up
DRC1	up
DSC2	up
DSE	up
DSG2	up
DTHD1	up
DUSP1	up
DUSP23	up
DUSP27	up
EBI3	up
ECHDC3	up
ECM2	up
EFEMP1	up
EFEMP2	up
EGFL6	up
EGR2	up
EHD2	up
EHF	up
ELANE	up
ELF4	up
ELL3	up
ELOVL1	up
EMB	up
EMILIN1	up
EMILIN2	up
EMP1	up
EMP3	up
EMR1	up
EMR2	up
EMR3	up
EMR4P	up
ENG	up
ENPP1	up
EOMES	up
EPHX3	up
EPSTI1	up
ERAP2	up
EREG	up
ERP27	up
ESM1	up
ESPNL	up
ESR1	up
ETV7	up
EVA1A	up
EVA1B	up
EVA1C	up
EVC2	up
EVI2B	up
EXOC3L2	up
F13A1	up
F2RL2	up
F2RL3	up
FABP4	up
FABP5	up
FABP5P7	up
FAM109B	up
FAM110C	up
FAM114A1	up
FAM115C	up
FAM129A	up
FAM150B	up
FAM167B	up
FAM177B	up
FAM180B	up
FAM181A	up
FAM183A	up
FAM20A	up
FAM20C	up
FAM26F	up
FAM3B	up
FAM3D	up
FAM46B	up
FAM65C	up
FAM81B	up
FAM83G	up
FAM85A	up
FAM86B3P	up
FAM86C1	up
FAM92B	up
FAP	up
FAS	up
FASLG	up
FBLIM1	up
FBLN1	up
FBLN2	up
FBLN5	up
FBLN7	up
FBP1	up
FBXO32	up
FBXO39	up
FCAMR	up
FCAR	up
FCER1A	up
FCER1G	up
FCGBP	up
FCGR1A	up
FCGR1B	up
FCGR1C	up
FCGR2A	up
FCGR2B	up
FCGR2C	up
FCGR3A	up
FCGR3B	up
FCGRT	up
FCN1	up
FCN3	up
FCRL5	up
FCRL6	up
FER1L4	up
FERMT3	up
FES	up
FEZF1	up
FEZF1-AS1	up
FFAR2	up
FFAR3	up
FFAR4	up
FGF20	up
FGF7	up
FGFR2	up
FGL2	up
FGR	up
FHAD1	up
FILIP1L	up
FKBP5	up
FLNA	up
FLNC	up
FMO3	up
FMOD	up
FN1	up
FNDC1	up
FNDC3B	up
FOLR1	up
FOLR2	up
FOLR3	up
FOS	up
FOSL1	up
FOSL2	up
FOXA3	up
FOXC2	up
FOXJ1	up
FOXL1	up
FPR1	up
FPR2	up
FPR3	up
FRMD4B	up
FRRS1	up
FRZB	up
FSTL1	up
FTH1P20	up
FTL	up
FTLP3	up
FUCA1	up
FUOM	up
FXYD4	up
FXYD5	up
FYB	up
FZD1	up
FZD5	up
FZD7	up
G0S2	up
GALM	up
GALNT15	up
GALNT4	up
GALNT5	up
GALNT6	up
GAPDHP1	up
GAPT	up
GATA3-AS1	up
GATA6	up
GBGT1	up
GBP1	up
GBP1P1	up
GBP2	up
GBP3	up
GBP5	up
GCNT1	up
GDF15	up
GDF5	up
GEM	up
GFAP	up
GGT5	up
GIMAP4	up
GJA3	up
GJA5	up
GJB1	up
GLIPR1	up
GLIS3	up
GMFG	up
GNA15	up
GNGT2	up
GNLY	up
GPA33	up
GPBAR1	up
GPC3	up
GPD1	up
GPNMB	up
GPR1	up
GPR132	up
GPR141	up
GPR160	up
GPR171	up
GPR18	up
GPR183	up
GPR25	up
GPR34	up
GPR42	up
GPR55	up
GPR65	up
GPR82	up
GPR84	up
GPRC5A	up
GPRIN3	up
GPSM3	up
GPX8	up
GRAP2	up
GREM1	up
GRN	up
GS1-600G8.5	up
GSAP	up
GSDMA	up
GSDMD	up
GSN	up
GSN-AS1	up
GSTM1	up
GSX2	up
GTF2A1L	up
GVINP1	up
GYPC	up
GZMA	up
GZMB	up
GZMH	up
GZMK	up
H2AFJ	up
HAAO	up
HAL	up
HAMP	up
HAVCR2	up
HCAR2	up
HCG4B	up
HCG4P11	up
HCG4P5	up
HCK	up
HCLS1	up
HCP5	up
HCST	up
HDC	up
HELB	up
HFE	up
HGD	up
HGF	up
HHEX	up
HHIP	up
HILPDA	up
HIST1H3E	up
HK2	up
HK3	up
HLA-A	up
HLA-B	up
HLA-C	up
HLA-DMA	up
HLA-DMB	up
HLA-DOA	up
HLA-DOB	up
HLA-DPA1	up
HLA-DPB1	up
HLA-DPB2	up
HLA-DQA1	up
HLA-DQA2	up
HLA-DQB1	up
HLA-DRA	up
HLA-DRB1	up
HLA-DRB5	up
HLA-E	up
HLA-F	up
HLX	up
HMGB1P3	up
HMOX1	up
HMSD	up
HOXA4	up
HOXB-AS1	up
HOXB2	up
HOXB3	up
HOXB4	up
HOXB6	up
HOXB7	up
HOXD1	up
HP	up
HPD	up
HPGDS	up
HPN-AS1	up
HPSE	up
HRH1	up
HS3ST3A1	up
HS3ST3B1	up
HSD3B7	up
HSH2D	up
HSPA1B	up
HSPA6	up
HSPA7	up
HSPB1	up
HSPB7	up
HSPD1P6	up
HSPG2	up
HTR2B	up
HTR7	up
HTRA3	up
HTRA4	up
HUS1B	up
IBSP	up
ICAM1	up
ICOSLG	up
IDO1	up
IER3	up
IFI27	up
IFI30	up
IFI6	up
IFITM1	up
IFITM2	up
IFITM3	up
IFNLR1	up
IGF1	up
IGFBP3	up
IGFBP6	up
IGFBP7	up
IGFBP7-AS1	up
IGFLR1	up
IGHA1	up
IGHA2	up
IGHD	up
IGHG1	up
IGHG2	up
IGHG3	up
IGHG4	up
IGHM	up
IGJ	up
IGKC	up
IGLC1	up
IGLC2	up
IGLC3	up
IGLL5	up
IGLV1-51	up
IGSF6	up
IKBKE	up
IKZF1	up
IKZF3	up
IL10	up
IL10RA	up
IL12RB1	up
IL13RA1	up
IL13RA2	up
IL15	up
IL15RA	up
IL16	up
IL17B	up
IL18	up
IL18R1	up
IL18RAP	up
IL1A	up
IL1B	up
IL1R1	up
IL1R2	up
IL1RN	up
IL21R	up
IL22RA1	up
IL24	up
IL27	up
IL2RA	up
IL2RB	up
IL2RG	up
IL32	up
IL4I1	up
IL4R	up
IL6	up
IL7	up
IL7R	up
IL8	up
ILDR1	up
INGX	up
INHBE	up
INMT	up
INPP5D	up
INSL3	up
IP6K3	up
IQGAP1	up
IRF1	up
IRF4	up
IRF7	up
IRF8	up
ISG15	up
ISG20	up
ISLR	up
ITGA11	up
ITGA4	up
ITGA5	up
ITGAD	up
ITGAL	up
ITGAM	up
ITGAX	up
ITGB2	up
ITGB2-AS1	up
ITGB4	up
ITGB7	up
ITGBL1	up
ITIH1	up
ITK	up
ITPRIP	up
JAK3	up
JPH2	up
JUNB	up
KANK4	up
KCNE1	up
KCNE4	up
KCNJ15	up
KCNJ5	up
KCNK13	up
KCNK15	up
KCNK5	up
KCNK6	up
KCNMB1	up
KCNN4	up
KCNQ1	up
KCNQ1DN	up
KDELR3	up
KIAA0040	up
KLF17	up
KLHDC7A	up
KLHDC7B	up
KLHL30	up
KLHL38	up
KLHL6	up
KLK6	up
KLRB1	up
KLRC1	up
KLRD1	up
KMO	up
KRT16P2	up
KRT18	up
KRT23	up
KRT7	up
KRT75	up
KRT8	up
KRT86	up
KRT8P33	up
KYNU	up
LACC1	up
LAIR1	up
LAMB1	up
LAMC2	up
LAMC3	up
LAMP3	up
LAPTM5	up
LAT2	up
LATS2	up
LBP	up
LBX2-AS1	up
LCK	up
LCP1	up
LCP2	up
LCTL	up
LDLRAD2	up
LDLRAP1	up
LECT1	up
LEFTY2	up
LENG9	up
LEPREL1	up
LGALS1	up
LGALS12	up
LGALS17A	up
LGALS2	up
LGALS3	up
LGALS3BP	up
LGALS8-AS1	up
LGALS9	up
LGALS9B	up
LGALS9C	up
LGMN	up
LHB	up
LHFPL2	up
LIF	up
LILRA1	up
LILRA2	up
LILRA4	up
LILRA5	up
LILRA6	up
LILRB1	up
LILRB2	up
LILRB3	up
LILRB4	up
LILRB5	up
LIMK2	up
LINC00152	up
LINC00323	up
LINC00346	up
LINC00426	up
LINC00475	up
LINC00484	up
LINC00488	up
LINC00543	up
LINC00578	up
LINC00601	up
LINC00612	up
LINC00639	up
LINC00649	up
LINC00694	up
LINC00854	up
LINC00861	up
LINC00880	up
LINC00892	up
LINC00908	up
LINC00941	up
LINC00961	up
LINC00968	up
LINC01010	up
LINC01057	up
LITAF	up
LMNA	up
LOX	up
LOXL1	up
LOXL1-AS1	up
LOXL2	up
LPAR5	up
LPAR6	up
LPCAT2	up
LPIN3	up
LRAT	up
LRG1	up
LRP2	up
LRRC15	up
LRRC18	up
LRRC25	up
LRRC32	up
LRRC55	up
LRRC8E	up
LRRC9	up
LRRN4CL	up
LST1	up
LTB	up
LTBP2	up
LTBR	up
LTC4S	up
LTF	up
LUCAT1	up
LUM	up
LURAP1L	up
LY75	up
LY86	up
LY9	up
LY96	up
LYL1	up
LYN	up
LYPD3	up
LYVE1	up
LYZ	up
MAB21L2	up
MACC1	up
MAFB	up
MAFF	up
MAG	up
MAGEB17	up
MALL	up
MAN1C1	up
MAN2B1	up
MAOB	up
MAP1LC3C	up
MAP3K19	up
MAP3K7CL	up
MAP3K8	up
MAPK13	up
MARCO	up
MATN4	up
MBOAT1	up
MCTP2	up
MDFIC	up
MEDAG	up
MEFV	up
MEIS1-AS2	up
MEOX1	up
MEOX2	up
METTL1	up
METTL15P1	up
METTL21B	up
METTL7B	up
MFAP2	up
MFAP5	up
MFSD6L	up
MFSD7	up
MGP	up
MGST1	up
MICB	up
MILR1	up
MIR142	up
MIR24-2	up
MIR4435-1HG	up
MLIP	up
MLKL	up
MLNR	up
MLPH	up
MMP1	up
MMP11	up
MMP14	up
MMP19	up
MMP7	up
MMP9	up
MNDA	up
MOCOS	up
MOXD1	up
MPEG1	up
MPZL2	up
MR1	up
MRC1	up
MRC1L1	up
MRC2	up
MS4A1	up
MS4A14	up
MS4A4A	up
MS4A4E	up
MS4A6A	up
MS4A7	up
MSLN	up
MSMP	up
MSN	up
MSR1	up
MT1A	up
MT1H	up
MT1L	up
MT2A	up
MTL5	up
MTRNR2L8	up
MUC1	up
MVP	up
MX1	up
MX2	up
MXRA5	up
MXRA8	up
MYBPH	up
MYEOV	up
MYL12A	up
MYL4	up
MYL9	up
MYLK	up
MYO1E	up
MYO1F	up
MYO1G	up
MYO3A	up
MYOF	up
MYOM3	up
MZB1	up
NABP1	up
NAMPT	up
NAMPTL	up
NAPSB	up
NCF1	up
NCF1B	up
NCF1C	up
NCF2	up
NCF4	up
NCKAP1L	up
NDUFA4L2	up
NEAT1	up
NEXN-AS1	up
NFAM1	up
NFATC2	up
NFATC4	up
NFE2	up
NFKBIZ	up
NHLH2	up
NIPAL4	up
NKG7	up
NKX6-2	up
NLRC4	up
NLRC5	up
NLRP12	up
NLRP6	up
NME8	up
NMI	up
NMUR1	up
NNMT	up
NPC2	up
NPL	up
NR1I2	up
NRROS	up
NUAK2	up
NUDT16P	up
NUPR1	up
OAS1	up
OAS2	up
OASL	up
ODF3B	up
OLAH	up
OLFML1	up
OLFML2B	up
OLFML3	up
OLR1	up
OR2A1-AS1	up
OR2A7	up
OR2I1P	up
OR51E1	up
OR52K3P	up
OSCAR	up
OSM	up
OSMR	up
OSR2	up
OTOA	up
OTOS	up
OTP	up
OTX1	up
OXER1	up
P2RX1	up
P2RY2	up
P2RY6	up
P2RY8	up
P4HA2	up
P4HA3	up
PADI1	up
PAPL	up
PAPPA2	up
PARP10	up
PARP12	up
PARP15	up
PARP9	up
PARVG	up
PAWR	up
PAX3	up
PAX8	up
PCED1B	up
PCED1B-AS1	up
PCOLCE	up
PDCD1	up
PDCD1LG2	up
PDCL3P5	up
PDE6G	up
PDGFRL	up
PDLIM1	up
PDLIM4	up
PDPN	up
PDZK1IP1	up
PGAM1P7	up
PGAM2	up
PGLYRP2	up
PGM5P1	up
PGM5P2	up
PGPEP1	up
PHEX	up
PHLDA2	up
PI3	up
PIFO	up
PIK3AP1	up
PIK3CD	up
PIK3CG	up
PIK3R5	up
PIK3R6	up
PIR	up
PIRT	up
PITX2	up
PKD2L1	up
PLA2G2A	up
PLA2G2C	up
PLA2G2D	up
PLA2G5	up
PLA2R1	up
PLAU	up
PLAUR	up
PLB1	up
PLBD1	up
PLCG2	up
PLD1	up
PLD4	up
PLEK	up
PLEK2	up
PLEKHA3P1	up
PLEKHA4	up
PLEKHG6	up
PLEKHN1	up
PLEKHS1	up
PLIN2	up
PLIN3	up
PLK3	up
PLOD1	up
PLOD2	up
PLP2	up
PLSCR1	up
PLVAP	up
PLXDC2	up
PLXND1	up
PMEL	up
PODNL1	up
POM121L7	up
POSTN	up
POU2AF1	up
POU2F3	up
PPARG	up
PPBP	up
PPP1R14A	up
PPP1R26P1	up
PPP1R3B	up
PRF1	up
PRG2	up
PRICKLE3	up
PRKCDBP	up
PRLR	up
PRND	up
PROK2	up
PROS1	up
PRR15	up
PRRX2	up
PRSS21	up
PRSS23	up
PRSS36	up
PSD4	up
PSMB9	up
PSORS1C1	up
PTAFR	up
PTBP1P	up
PTCRA	up
PTGDR	up
PTGDS	up
PTGER2	up
PTGER4	up
PTGES3P1	up
PTGIR	up
PTGS1	up
PTPLAD2	up
PTPN22	up
PTPN6	up
PTPN7	up
PTPRC	up
PTPRH	up
PTRF	up
PTX3	up
PVRL4	up
PYCARD	up
PYGL	up
PYHIN1	up
RAB11FIP1	up
RAB20	up
RAB32	up
RAB38	up
RAB42	up
RAC2	up
RAMP3	up
RARRES1	up
RARRES2	up
RARRES3	up
RASAL3	up
RASEF	up
RASGRP3	up
RASGRP4	up
RASSF10	up
RASSF5	up
RASSF9	up
RAX	up
RBM47	up
RBPMS	up
RBPMS-AS1	up
RCAN1	up
RCN3	up
RDH10	up
RELB	up
RENBP	up
RETN	up
RGL4	up
RGS1	up
RGS16	up
RGS18	up
RGS22	up
RHBDF2	up
RHOD	up
RHOH	up
RIPK3	up
RN7SL138P	up
RNASE1	up
RNASE10	up
RNASE2	up
RNASE3	up
RNASE4	up
RNASE6	up
RNASET2	up
RNF126P1	up
RNF135	up
ROR2	up
RORC	up
RP1-102K2.8	up
RP1-155D22.2	up
RP1-16A9.1	up
RP1-223B1.1	up
RP1-224A6.3	up
RP1-232P20.1	up
RP1-28O10.1	up
RP1-302G2.5	up
RP11-1007O24.3	up
RP11-1008C21.1	up
RP11-1018N14.5	up
RP11-1024P17.1	up
RP11-107N15.1	up
RP11-10A14.4	up
RP11-1124B17.1	up
RP11-1136J12.1	up
RP11-1149M10.2	up
RP11-1149O23.3	up
RP11-117D22.2	up
RP11-121A8.1	up
RP11-122C5.1	up
RP11-134L10.1	up
RP11-134N1.2	up
RP11-1398P2.1	up
RP11-150O12.6	up
RP11-153M7.1	up
RP11-153M7.3	up
RP11-154D6.1	up
RP11-155G14.6	up
RP11-157F20.3	up
RP11-161H23.5	up
RP11-175K6.1	up
RP11-18H21.1	up
RP11-195F19.9	up
RP11-203I2.1	up
RP11-208N14.4	up
RP11-20D14.6	up
RP11-20J15.3	up
RP11-213H15.1	up
RP11-214O1.2	up
RP11-214O1.3	up
RP11-217B7.2	up
RP11-219G17.4	up
RP11-222A11.1	up
RP11-222K16.2	up
RP11-231D20.2	up
RP11-253E3.3	up
RP11-259K5.2	up
RP11-261P9.4	up
RP11-269F19.2	up
RP11-271K11.5	up
RP11-274B18.2	up
RP11-283G6.4	up
RP11-286E11.1	up
RP11-290F20.1	up
RP11-290F20.3	up
RP11-298D21.1	up
RP11-305L7.3	up
RP11-311F12.1	up
RP11-325F22.2	up
RP11-326C3.2	up
RP11-327F22.2	up
RP11-342M1.3	up
RP11-344B5.2	up
RP11-347E10.1	up
RP11-350G8.5	up
RP11-353N4.4	up
RP11-353N4.5	up
RP11-354E11.2	up
RP11-362F19.1	up
RP11-368J21.3	up
RP11-379B8.1	up
RP11-389K14.3	up
RP11-390F4.8	up
RP11-394I13.1	up
RP11-397E7.4	up
RP11-399D6.2	up
RP11-3L21.2	up
RP11-400K9.4	up
RP11-403A21.1	up
RP11-403P17.5	up
RP11-416O18.1	up
RP11-417E7.1	up
RP11-421L10.1	up
RP11-422J8.1	up
RP11-424I19.2	up
RP11-426C22.4	up
RP11-434I12.2	up
RP11-443B7.1	up
RP11-446E9.2	up
RP11-452C13.1	up
RP11-456P18.2	up
RP11-465B22.8	up
RP11-473M20.16	up
RP11-473M20.9	up
RP11-477J21.6	up
RP11-47I22.2	up
RP11-47I22.3	up
RP11-481H12.1	up
RP11-483P21.2	up
RP11-490O6.2	up
RP11-497H16.6	up
RP11-497H16.7	up
RP11-4F5.2	up
RP11-524D16__A.3	up
RP11-532F6.3	up
RP11-536K7.3	up
RP11-545E17.3	up
RP11-54A9.1	up
RP11-554A11.4	up
RP11-554A11.6	up
RP11-556E13.1	up
RP11-57H12.3	up
RP11-58A12.3	up
RP11-58E21.3	up
RP11-61L23.2	up
RP11-63P12.6	up
RP11-66B24.1	up
RP11-66B24.2	up
RP11-680F8.3	up
RP11-689K5.3	up
RP11-697N18.3	up
RP11-6F2.5	up
RP11-6I2.3	up
RP11-6O2.4	up
RP11-709B3.2	up
RP11-720L2.4	up
RP11-733O18.1	up
RP11-736N17.4	up
RP11-73M7.6	up
RP11-747H7.3	up
RP11-750H9.5	up
RP11-758N13.1	up
RP11-760N9.1	up
RP11-775D22.2	up
RP11-792D21.2	up
RP11-800A3.4	up
RP11-806H10.4	up
RP11-809M12.1	up
RP11-81H14.2	up
RP11-82L7.4	up
RP11-834C11.7	up
RP11-838N2.4	up
RP11-848G14.5	up
RP11-848P1.2	up
RP11-84C10.2	up
RP11-863P13.3	up
RP11-86H7.7	up
RP11-876N24.4	up
RP11-879F14.2	up
RP11-883G14.1	up
RP11-8L8.2	up
RP11-90P13.1	up
RP11-930P14.2	up
RP11-93B14.5	up
RP11-94L15.2	up
RP11-960L18.1	up
RP11-986E7.7	up
RP13-126C7.1	up
RP3-340N1.2	up
RP3-340N1.5	up
RP3-369A17.4	up
RP3-393E18.2	up
RP3-395M20.8	up
RP3-460G2.2	up
RP3-477O4.14	up
RP3-510D11.2	up
RP4-553F4.6	up
RP4-569M23.2	up
RP4-607I7.1	up
RP4-647C14.2	up
RP4-647J21.1	up
RP4-728D4.2	up
RP5-1021I20.2	up
RP5-1043L13.1	up
RP5-1057J7.7	up
RP5-1071N3.1	up
RP5-1086K13.1	up
RP5-1091N2.9	up
RP5-1198O20.4	up
RP5-836N10.1	up
RP5-899E9.1	up
RP5-912I13.1	up
RP5-977B1.11	up
RPL17P50	up
RPL35P2	up
RPL3P7	up
RPS2P32	up
RPS6KA1	up
RRAD	up
RRAS	up
RREB1	up
RRM2P3	up
RSAD2	up
RUNX1	up
RUNX2	up
RUNX3	up
S100A10	up
S100A11	up
S100A2	up
S100A3	up
S100A4	up
S100A6	up
S100A8	up
S100A9	up
S1PR3	up
S1PR4	up
SAA1	up
SAA2	up
SALL4	up
SAMD3	up
SAMSN1	up
SASH3	up
SAT1	up
SBSN	up
SBSPON	up
SCGB1D2	up
SCIMP	up
SCIN	up
SCML4	up
SCN4A	up
SCNN1A	up
SCNN1B	up
SECTM1	up
SELE	up
SELP	up
SELPLG	up
SEMA3F	up
SEPP1	up
SERPINA1	up
SERPINA3	up
SERPINA5	up
SERPINB1	up
SERPINB8	up
SERPINE1	up
SERPINF1	up
SERPING1	up
SERPINH1	up
SERTAD3	up
SFN	up
SFRP4	up
SGMS2	up
SH2D1A	up
SH2D2A	up
SH2D3A	up
SH2D4A	up
SH3D21	up
SH3TC1	up
SHROOM3	up
SIGLEC1	up
SIGLEC10	up
SIGLEC11	up
SIGLEC14	up
SIGLEC15	up
SIGLEC17P	up
SIGLEC22P	up
SIGLEC7	up
SIGLEC8	up
SIGLEC9	up
SIPA1	up
SIRPB1	up
SIRPB2	up
SIRPG	up
SIT1	up
SKAP1	up
SLA	up
SLA2	up
SLAMF1	up
SLAMF6	up
SLAMF7	up
SLAMF8	up
SLAMF9	up
SLC10A6	up
SLC11A1	up
SLC12A3	up
SLC15A3	up
SLC16A3	up
SLC16A5	up
SLC17A9	up
SLC22A11	up
SLC22A16	up
SLC23A3	up
SLC25A37	up
SLC26A9	up
SLC27A6	up
SLC28A1	up
SLC2A10	up
SLC2A5	up
SLC2A9	up
SLC31A2	up
SLC34A2	up
SLC37A2	up
SLC38A4	up
SLC39A2	up
SLC43A3	up
SLC45A3	up
SLC46A2	up
SLC47A2	up
SLC52A1	up
SLC7A7	up
SLCO2B1	up
SLFN12L	up
SLN	up
SLPI	up
SMG7-AS1	up
SMIM1	up
SNAI1	up
SNHG18	up
SNX20	up
SOCS1	up
SOCS3	up
SOD2	up
SOD3	up
SOWAHD	up
SOX30	up
SP100	up
SP140	up
SP140L	up
SP6	up
SPAG17	up
SPAG4	up
SPATA12	up
SPATA18	up
SPATA21	up
SPHK1	up
SPI1	up
SPIB	up
SPINT1	up
SPN	up
SPNS3	up
SPOCD1	up
SPON2	up
SPP1	up
SPTLC3	up
SQRDL	up
SRGN	up
SRPX2	up
SSC5D	up
ST14	up
ST18	up
ST6GALNAC2	up
ST8SIA4	up
STAB1	up
STAC	up
STAP1	up
STAT5A	up
STAT6	up
STEAP3	up
STEAP4	up
STRA6	up
STX11	up
STXBP2	up
SUCNR1	up
SULF1	up
SULT1C2	up
SULT2B1	up
SUN3	up
SUSD2	up
SVIL	up
SVOPL	up
SYCE1L	up
SYK	up
SYNC	up
SYNGR2	up
SYNM	up
SYTL1	up
SYTL3	up
TACSTD2	up
TAGLN	up
TAGLN2	up
TAPSAR1	up
TBC1D10C	up
TBX19	up
TBX2	up
TBX21	up
TBXAS1	up
TC2N	up
TCEA3	up
TCIRG1	up
TCL1A	up
TCL6	up
TCTEX1D1	up
TCTEX1D4	up
TDO2	up
TEAD4	up
TEC	up
TEKT1	up
TEX26-AS1	up
TEX41	up
TFCP2L1	up
TFEC	up
TGFB1	up
TGFB2	up
TGFBI	up
TGFBR2	up
TGM5	up
THBD	up
THBS1	up
THEMIS2	up
TICAM2	up
TIGIT	up
TIMD4	up
TIMP1	up
TLCD2	up
TLR1	up
TLR2	up
TLR3	up
TLR5	up
TLR6	up
TLR7	up
TLR8	up
TMBIM1	up
TMC6	up
TMC8	up
TMCO4	up
TMEM106A	up
TMEM119	up
TMEM139	up
TMEM140	up
TMEM150B	up
TMEM154	up
TMEM173	up
TMEM174	up
TMEM176A	up
TMEM176B	up
TMEM184A	up
TMEM238	up
TMEM255B	up
TMEM26	up
TMEM30B	up
TMEM37	up
TMEM52B	up
TMEM61	up
TMEM71	up
TMEM88B	up
TMSB4XP8	up
TNC	up
TNF	up
TNFAIP2	up
TNFAIP3	up
TNFAIP6	up
TNFAIP8	up
TNFAIP8L2	up
TNFRSF10C	up
TNFRSF11A	up
TNFRSF11B	up
TNFRSF12A	up
TNFRSF13B	up
TNFRSF14	up
TNFRSF18	up
TNFRSF1A	up
TNFRSF1B	up
TNFRSF8	up
TNFRSF9	up
TNFSF13	up
TNFSF13B	up
TNFSF14	up
TNFSF15	up
TNFSF18	up
TNFSF8	up
TNNI1	up
TNNI2	up
TOR4A	up
TPBG	up
TPPP3	up
TPRG1	up
TPSAB1	up
TPSB2	up
TRABD2B	up
TRAC	up
TRAF3IP3	up
TRAT1	up
TRBC2	up
TRDC	up
TREM1	up
TREM2	up
TREML1	up
TREML2	up
TREML3P	up
TRIM22	up
TRIM29	up
TRIM38	up
TRIM50	up
TRIM63	up
TRIP6	up
TRPC2	up
TRPM6	up
TRPM8	up
TRPV2	up
TRPV4	up
TSGA10IP	up
TSLP	up
TSPAN2	up
TSPAN32	up
TSPAN8	up
TTC12	up
TTR	up
TUBA1C	up
TUBB6	up
TULP1	up
TWIST1	up
TWIST2	up
TXLNB	up
TYMP	up
TYROBP	up
U91328.20	up
UBASH3A	up
UBD	up
UCP2	up
UMODL1	up
UNC93B1	up
UPK3A	up
UPP1	up
USP30-AS1	up
UTS2	up
VAMP5	up
VAMP8	up
VASN	up
VASP	up
VAV1	up
VCAM1	up
VDR	up
VENTX	up
VGLL3	up
VIM	up
VIM-AS1	up
VMO1	up
VNN1	up
VNN2	up
VNN3	up
VRK2	up
VSIG4	up
VWA1	up
VWA3B	up
WAS	up
WDFY4	up
WDR38	up
WDR63	up
WISP2	up
WNT5A-AS1	up
WT1	up
WWC2-AS2	up
[truncated: 818 more rows]
