# Supplementary material for: Integrated microenvironment‐associated genomic profiles identify LRRC15 mediating recurrent glioblastoma‐associated macrophages infiltration
Source: J Cell Mol Med. 2021 May 7;25(12):5534–46. doi: 10.1111/jcmm.16563 (PMC8184692; doi:10.1111/jcmm.16563)
Supplement: Supplementary file 3 — Table S2 [file JCMM-25-5534-s002.xlsx]

## Sheet: intersectGenes
Gene	Regulation
SAA1	up
PI3	up
ANKRD66	up
CCL20	up
CCL18	up
C11orf88	up
PLA2G2A	up
CSF3	up
IL8	up
CATSPERB	up
MAPK15	up
SAA2	up
FAM183A	up
PYY	up
PLA2G2C	up
SBSN	up
CXCL5	up
RETN	up
ADGB	up
CXCL1	up
FCRL5	up
TRBV29-1	up
CD70	up
CXCL3	up
CTD-2521M24.5	up
LTF	up
CCDC129	up
TMEM61	up
DKK1	up
CTD-3187F8.14	up
CHI3L1	up
NNMT	up
DRC1	up
SPAG17	up
ANKUB1	up
MARCO	up
SFTPB	up
LRRC8E	up
RAB44	up
TCTEX1D1	up
RP11-184M15.1	up
RNF126P1	up
LBP	up
WDR38	up
LRRC15	up
CCL8	up
EREG	up
C7orf57	up
HP	up
C9orf24	up
ABCA13	up
TEKT1	up
MXRA5P1	up
RP11-169D4.2	up
AC021218.2	up
CCDC153	up
C2orf70	up
TREM1	up
MAP3K19	up
C2orf62	up
ZMYND10	up
MYBPH	up
MLPH	up
SLC28A3	up
GALR2	up
RP11-290F20.3	up
CCDC19	up
TSKS	up
RP11-503N18.1	up
C15orf48	up
ABCC3	up
CPA6	up
CCKAR	up
ITGAD	up
C15orf26	up
RP11-283G6.4	up
TNFSF14	up
MXRA5	up
BCL2A1	up
LDLRAD2	up
MTHFD2P1	up
C6orf141	up
HOXB6	up
WDR65	up
HSPA7	up
C5orf49	up
CTD-2114J12.1	up
CD163	up
CTD-2171N6.1	up
FPR2	up
ICOS	up
RP11-76E17.3	up
RARRES2	up
RP11-333E13.4	up
CD300E	up
FAM81B	up
AQP9	up
RP3-340N1.2	up
FAM92B	up
OR2I1P	up
SVOPL	up
IL6	up
IL1R2	up
BIRC3	up
VDR	up
PODNL1	up
SLPI	up
ALOX15B	up
HTRA4	up
CTB-61M7.2	up
HLA-DRB5	up
MMP7	up
FCGR2B	up
IL1B	up
FOSL1	up
TRBV20-1	up
IL1RN	up
AFP	up
XCL1	up
TIMP1	up
RP11-47I22.2	up
CCDC135	up
MFAP5	up
HOXB4	up
FOXA3	up
OSM	up
BDKRB1	up
ARHGEF5	up
APCDD1L	up
SH2D3A	up
PLAUR	up
SCNN1G	up
ZNF683	up
PTX3	up
SH2D2A	up
PRF1	up
CLDN23	up
RP11-161H23.5	up
ANPEP	up
UMODL1	up
SERPINE1	up
LCN2	up
G0S2	up
ARHGEF34P	up
IL2RA	up
CDCP1	up
KLHL38	up
RP11-807H7.2	up
C1RL-AS1	up
UBXN10	up
CYP19A1	up
P2RY10	up
LRG1	up
ZBP1	up
TGFBI	up
HOXB5	up
LILRB3	up
EFCAB12	up
NLRP6	up
KRT36	up
TNFSF15	up
P2RY2	up
SLC11A1	up
C20orf195	up
IGFBP3	up
EFCAB10	up
CCL2	up
LINC00968	up
CEBPE	up
DPRXP4	up
IGFBP6	up
ARRDC5	up
CLEC5A	up
TGM3	up
CR1	up
WDR63	up
F13A1	up
CTB-51J22.1	up
MMP19	up
CTB-41I6.1	up
PADI1	up
LUCAT1	up
GPR171	up
ADM	up
IGKV1D-39	up
PAPPA	up
RP11-443P15.2	up
FAM83G	up
FER1L4	up
IGFBP7-AS1	up
NLRP12	up
KCNE1	up
TREML3P	up
FCAR	up
SIGLEC15	up
RP5-1021I20.2	up
AC007879.7	up
EFCAB1	up
SOCS3	up
CCL26	up
THBS1	up
IGLV3-19	up
RP11-153M7.3	up
FCGR2C	up
SERPING1	up
DNAAF3	up
GPR39	up
CTD-2369P2.8	up
RP11-150O12.1	up
ALOX5AP	up
CAPS	up
FABP5	up
ATP6V0D2	up
LINC00488	up
ETV7	up
C17orf64	up
LILRA5	up
CHI3L2	up
RP11-588H23.3	up
LILRA6	up
TREML2	up
C5AR1	up
HLA-DQB1	up
SPATC1	up
STAP1	up
CXCR6	up
MAK	up
DNAH11	up
RP11-986E7.7	up
TCTEX1D4	up
ADAMTSL4-AS1	up
HAMP	up
KRT80	up
SERPINA1	up
C9orf171	up
ODF3L1	up
HLA-DQA1	up
FGR	up
LEF1-AS1	up
RP11-403A21.1	up
MT1L	up
INHBA	up
HLA-DRB1	up
KRT18	up
CXCL2	up
UBASH3A	up
WDR93	up
ALDH3A1	up
MYO1G	up
ADAMDEC1	up
CTD-3148I10.15	up
TYMP	up
IGLV1-44	up
SULF1	up
SLAMF8	up
IGLL5	up
RP11-1008C21.1	up
MX2	up
2021-03-10	up
RP11-863P13.3	up
RGS22	up
AC017002.1	up
ARSI	up
ZBTB32	up
CP	up
GPR141	up
IGLC2	up
RHOH	up
RP11-47L3.1	up
IGHG3	up
TTC16	up
UBD	up
TMEM52	up
TEX26	up
XCL2	up
RBPMS-AS1	up
MUC12	up
MAOB	up
GPR84	up
RP11-686D22.10	up
SPOCD1	up
RP4-647J21.1	up
IL1A	up
CTC-378H22.1	up
PTGER2	up
ZNF474	up
ICAM1	up
ADH4	up
CCRL2	up
PCDHGB7	up
MZB1	up
ACP5	up
IL10	up
LINC00475	up
PHLDA2	up
ODF3B	up
CXCR3	up
LIF	up
SLC46A2	up
C6ORF165	up
IGHV3-30	up
ANXA2	up
IGHG1	up
FTLP3	up
AC004988.1	up
SPP1	up
SHH	up
MYH16	up
FANK1	up
UPP1	up
SIGLEC1	up
IFI30	up
MOCOS	up
AC017076.5	up
SERPINA5	up
IFITM3	up
BATF	up
S100A9	up
RP11-539I5.1	up
CAPN12	up
RIBC2	up
CR1L	up
SCN9A	up
LINC00426	up
C17orf72	up
ADAMTS14	up
S100A11	up
RAB38	up
NAMPT	up
SIGLEC7	up
IL15	up
RARRES1	up
CSTA	up
TMEM150B	up
DIRAS3	up
FOLR1	up
ELF3	up
MT1H	up
MT1A	up
VNN3	up
GBP5	up
CLCNKB	up
LILRB5	up
LINC00694	up
RNASE2	up
CPXM2	up
ANXA2P2	up
AC061992.2	up
OASL	up
AC021016.6	up
APOL1	up
MYCBPAP	up
SOD2	up
AIM1	up
RP4-740C4.9	up
CXCL10	up
COL10A1	up
NAMPTL	up
EFCC1	up
ASPG	up
CATSPER1	up
FABP5P7	up
IER3	up
CD28	up
HTR1D	up
IGHA1	up
NFKBIZ	up
HK3	up
IL4I1	up
USP30-AS1	up
IL21R	up
INMT	up
HLA-DPB1	up
SLC22A18	up
RP11-452C13.1	up
B3GNT8	up
ACOT12	up
MORN3	up
GS1-600G8.5	up
PLIN2	up
IL1R1	up
MMP11	up
C1RL	up
MX1	up
BHMT2	up
TPPP3	up
CTB-114C7.4	up
C11orf86	up
MT1E	up
DCDC2	up
VWA3B	up
RP11-395B7.4	up
CTSC	up
RP11-532F12.5	up
LRRC25	up
RP5-828H9.1	up
PARP15	up
CTSZ	up
ST14	up
C1R	up
IGKC	up
CCDC96	up
GZMA	up
S100A10	up
IFITM1	up
TIMD4	up
BCO2	up
S100A8	up
FHAD1	up
MAPK13	up
SIGLEC9	up
RBP1	up
EPHX3	up
KYNU	up
ENO4	up
MSR1	up
HLA-J	up
KMO	up
SIT1	up
PLAU	up
IGLC3	up
CD3E	up
SPINT1	up
RIPK3	up
EMR2	up
FAM46B	up
CLCF1	up
RSAD2	up
NCF1C	up
MEDAG	up
TNFRSF18	up
CD48	up
TFAP2C	up
IGHA2	up
SRGN	up
TNFSF8	up
TFPI2	up
HAL	up
TEPP	up
LYZ	up
LCP2	up
PTPN7	up
IMPDH1P10	up
C3	up
CCR5	up
FCGR2A	up
ITGA5	up
ISG20	up
NCF1B	up
FBP1	up
AC147651.4	up
GNLY	up
GBP1P1	up
TLR2	up
MT2A	up
TTC40	up
NCF2	up
GPRC5A	up
SPATA17	up
CYTIP	up
IGLC1	up
C10orf10	up
KIAA1257	up
AGAP2-AS1	up
MTL5	up
IFITM2	up
ZC3H12A	up
ZFP36	up
VMO1	up
CARD16	up
KRT8	up
CFD	up
AC005037.3	up
RP11-94L15.2	up
BCL3	up
DPYD	up
C9orf47	up
SPAG4	up
IL24	up
RP11-385J1.2	up
DENND1C	up
CTSL	up
RCN3	up
MAATS1	up
TMEM176A	up
RP11-1094M14.8	up
RP11-697N18.3	up
SLA	up
CLECL1	up
RP11-443B7.3	up
C2	up
LINC00704	up
RNASE3	up
DENND2D	up
VSTM1	up
OAS2	up
FPR1	up
SLC17A9	up
PDLIM1	up
HMOX1	up
C1S	up
ITGA3	up
PIK3R5	up
SUSD2	up
ZP3	up
FPR3	up
SLC16A3	up
FN1	up
IGLV2-23	up
COL5A3	up
RP11-326C3.2	up
SP140	up
PTPN22	up
LIPM	up
ITGAX	up
JAK3	up
PRR15	up
FCGR3A	up
CCR1	up
RAC2	up
CAPG	up
TSTD1	up
CTB-41I6.2	up
MAN1C1	up
CD14	up
IL18R1	up
AC051649.16	up
RP11-589N15.2	up
FCER1G	up
IL2RG	up
ELF4	up
ITPR3	up
TNFAIP2	up
MLKL	up
ASGR2	up
CXCR4	up
NCF1	up
ANGPTL4	up
CD68	up
TGM2	up
STAB1	up
APOC2	up
C1QB	up
FERMT3	up
RP11-800A3.4	up
TMEM176B	up
NXF3	up
SNX20	up
CD5	up
GPR65	up
RGS1	up
RHBDF2	up
WDR66	up
CD300C	up
GPR132	up
CFI	up
SNAI1	up
SQRDL	up
LILRB2	up
GTSF1	up
IL10RA	up
FTL	up
VENTX	up
RBM47	up
IBSP	up
TNFRSF1B	up
RP11-1149M10.2	up
CRISPLD2	up
ALOX5	up
C9orf116	up
WDR78	up
KLHL6	up
RP11-84C10.2	up
OSCAR	up
STX11	up
KB-1047C11.2	up
LAIR1	up
ADAM8	up
SERPINA3	up
AC011899.9	up
CTD-2521M24.9	up
C1QC	up
VSIG4	up
IL32	up
HMGB1P3	up
RP11-806H10.4	up
TYROBP	up
TCIRG1	up
SCIMP	up
RP11-686D22.4	up
SPI1	up
PLEK	up
CD300A	up
PLK3	up
SIRPB2	up
C1QA	up
CD74	up
RP11-556E13.1	up
LINC00924	up
TAC3	down
GRIN1	down
MNX1-AS1	down
CPLX2	down
RP11-318E3.9	down
HRH3	down
RP11-80H5.7	down
SCRT1	down
SHISA8	down
ELAVL2	down
INA	down
CKMT1A	down
HES5	down
RP11-85O21.2	down
XXbac-BPG308K3.6	down
RP11-1263C18.1	down
ST8SIA3	down
DCX	down
PCSK2	down
SRRM4	down
FXYD6-FXYD2	down
RP1-212P9.2	down
SCRT2	down
ZNF492	down
CHGA	down
XKR7	down
CDHR1	down
RP11-343C2.11	down
SLIT1	down
RP11-615I2.2	down
NSG2	down
LINC00943	down
MYCN	down
NXPH1	down
RN7SL669P	down
CTC-525D6.1	down
STMN2	down
CLVS2	down
RCOR2	down
RP1-63G5.5	down
NUS1P2	down
SLC8A2	down
LINC00404	down
TMSB15A	down
ARHGDIG	down
SVOP	down
RPRML	down
MYCNOS	down
RIMS1	down
AC007375.1	down
MYT1L	down
SYT4	down
SNCB	down
RP11-461L13.3	down
FBXL16	down
RAB3B	down
ASCL5	down
RP11-46A10.4	down
CDK5R1	down
GABRA3	down
CPLX1	down
RP11-57A19.2	down
PCP4L1	down
GAS1	down
ATP1A3	down
GSX1	down
GABRB3	down
CAMKV	down
CHGB	down
POU4F1	down
NKAIN1	down
SALL3	down
TOX3	down
MMP24	down
DANCR	down
PHBP4	down
ELAVL4	down
LINC00617	down
CELSR3	down
FOXO6	down
SAPCD2	down
GAD1	down
UBE2QL1	down
RP11-1C8.4	down
CELF4	down
TLX1	down
CACNA1B	down
RP11-667F9.1	down
LINC00966	down
CHRNB2	down
CBLN1	down
RP11-108L7.15	down
RP11-3N2.13	down
RAB3A	down
RP11-276E15.4	down
AC104655.3	down
TLX1NB	down
BEST3	down
RP11-21A7A.2	down
CTA-390C10.9	down
DIRAS2	down
RP1-182D15.2	down
RP11-365H22.2	down
AC007405.8	down
RP11-387A1.5	down
RP11-726G1.1	down
RP11-379L18.1	down
RP11-82L18.4	down
PDE10A	down
DUSP9	down
GLCCI1	down
MEX3A	down
NCAN	down
RP11-698N11.2	down
RP11-864J10.2	down
ST6GAL2	down
AP001092.4	down
RP11-262H14.5	down
ZNF695	down
RP11-355I22.2	down
VSTM2L	down
FKSG62	down
